# Supplementary material for: COVID-19 Severity and Survival over Time in Patients with Hematologic Malignancies: A Population-Based Registry Study
Source: Cancers (Basel). 2023 Feb 27;15(5):1497. doi: 10.3390/cancers15051497 (PMC10001264; doi:10.3390/cancers15051497)
Supplement: Supplementary file 1 [file cancers-15-01497-s001.zip]

Archive with 1 entries (1 files):
- cancers-2101980-supplementary.pdf
